# Supplementary material for: Industrial and Ruminant Trans-Fatty Acids-Enriched Diets Differentially Modulate the Microbiome and Fecal Metabolites in C57BL/6 Mice
Source: Nutrients. 2023 Mar 16;15(6):1433. doi: 10.3390/nu15061433 (PMC10052023; doi:10.3390/nu15061433)
Supplement: Supplementary file 1 [file nutrients-15-01433-s001.zip]

Archive with 1 entries (1 files):
- nutrients-2259555-supplementary.pdf
